# Supplementary material for: Exposure, hazard, and vulnerability all contribute to Schistosoma haematobium re-infection in northern Senegal
Source: PLoS Negl Trop Dis. 2021 Oct 5;15(10):e0009806. doi: 10.1371/journal.pntd.0009806 (PMC8525765; doi:10.1371/journal.pntd.0009806)
Supplement: S4 Table — Full set of candidate models used for multi-model inference of the relative contributions of exposure, hazard, and vulnerability to S. haematobium infection presence. (XLSX) [file pntd.0009806.s007.xlsx]

## Sheet: presence models
S4 Table. Presence models. Full set of candidate models used for multi-model inference of the relative contributions of exposure, hazard and vulnerability to S. haematobium infection presence.
Model			Component of Risk			Model Fit			∆AIC
No	Type	Name	Exposure	Hazard	Vulnerability	K	logLik	AIC	Group	Overall	exp(-0.5*deltaR)	wi
1	E only	pexp1	F (raw)			11	-413.851	849.702	0	12.3362	0.00209518	0.000595228
2		pexp2	F (sum)			8	-417.58	851.16	1.45833	13.7946	0.00101053	0.000287086
3		pexp3	FD			8	-417.6	851.201	1.499	13.8352	0.000990188	0.000281306
4		pexp4	FDB			8	-417.59	851.18	1.478	13.8142	0.00100064	0.000284276
5	H only	phaz1		areaPeak		8	-416.935	849.869	7.93794	12.5039	0.00192674	0.000547374
6		phaz2		areaYear		8	-416.19	848.38	6.44894	11.0148	0.00405655	0.00115244
7		phaz3		areaPeak_d		8	-414.539	845.078	3.14685	7.71276	0.0211444	0.00600698
8		phaz4		areaYear_d		8	-412.966	841.932	0	4.56591	0.101983	0.0289725
9		phaz5		areaPeakV		8	-417.529	851.057	9.12567	13.6916	0.00106393	0.000302255
10		phaz6		areaYearV		8	-416.867	849.735	7.80338	12.3693	0.00206083	0.000585468
11	V only	pvul1			surface	9	-412.648	843.296	0	5.93043	0.0515495	0.0146449
12		pvul2			surfaceYN	8	-415.485	846.971	3.67485	9.60527	0.00820809	0.00233186
13		pvul3			privateSan	8	-415.702	847.404	4.108	10.0384	0.00660973	0.00187778
14		pvul4			sanitation	9	-415.132	848.264	4.96763	10.8981	0.00430049	0.00122174
15		pvul5			SES	11	-415.387	852.774	9.47779	15.4082	0.000450971	0.000128118
16	E-H	peh1	F (raw)	areaYear_d		12	-409.475	842.951	0	5.58516	0.0612628	0.0174044
17		peh2	F (sum)	areaYear_d		9	-412.756	843.512	0.561284	6.14645	0.0462717	0.0131455
18		peh3	FD	areaYear_d		9	-412.816	843.632	0.681276	6.26644	0.0435773	0.01238
19		peh4	FDB	areaYear_d		9	-412.923	843.846	0.894903	6.48007	0.0391626	0.0111258
20	E-V	pev1	F (raw)		surface	13	-409.64	845.279	0.676711	7.91361	0.0191242	0.00543304
21		pev2	F (sum)		surface	10	-412.301	844.603	0	7.2369	0.0268243	0.0076206
22		pev3	FD		surface	10	-412.393	844.787	0.184005	7.4209	0.0244665	0.00695077
23		pev4	FDB		surface	10	-412.581	845.162	0.559497	7.79639	0.0202785	0.00576097
24	H-V	phv1		areaYear_d	surface	10	-408.683	837.366	0	0	1	0.284093
25	E-H-V	pehv1	F (raw)	areaYear_d	surface	14	-405.605	839.21	0.886502	1.84479	0.397565	0.112946
26		pehv2	F (sum)	areaYear_d	surface	11	-408.162	838.324	0	0.95829	0.619313	0.175943
27		pehv3	FD	areaYear_d	surface	11	-408.287	838.574	0.250063	1.20835	0.546524	0.155264
28		pehv4	FDB	areaYear_d	surface	11	-408.444	838.888	0.563917	1.52221	0.467151	0.132714
		Ʃwi	0.658135	0.952582	0.906929
All models control for individual age and sex, village location (lake vs river) and population size and include random intercepts of households nested in villages. F (raw) represents the categorical frequency of water point visits for each individual in the preceding week. F (sum) represents the numeric frequency of water contact frequencies. FD represents the total duration of activity-specific …
