# Supplementary material for: Exposure, hazard, and vulnerability all contribute to Schistosoma haematobium re-infection in northern Senegal
Source: PLoS Negl Trop Dis. 2021 Oct 5;15(10):e0009806. doi: 10.1371/journal.pntd.0009806 (PMC8525765; doi:10.1371/journal.pntd.0009806)
Supplement: S5 Table — Full set of candidate models used for multi-model inference of the relative contributions of exposure, hazard, and vulnerability to S. haematobium infection intensity. (XLSX) [file pntd.0009806.s008.xlsx]

## Sheet: intensity models
S5 Table. Intensity models. Full set of candidate models used for multi-model inference of the relative contributions of exposure, hazard and vulnerability to S. haematobium infection intensity.
Model			Component of Risk			Model Fit			∆AIC
No	Type	Name	Exposure	Hazard	Vulnerability	K	logLik	AIC	Group	Overall	exp(-0.5*deltaR)	wi
1	E only	cexp1	F (raw)			12	-2735.15	5494.29	0	0	1	0.0779294
2		cexp2	F (sum)			9	-2746.62	5511.23	16.9404	16.9404	0.000209621	1.63356e-05
3		cexp3	FD			9	-2746.4	5510.81	16.5191	16.5191	0.000258774	2.01661e-05
4		cexp4	FDB			9	-2746.44	5510.88	16.5895	16.5895	0.000249823	1.94685e-05
5	H only	chaz1		areaPeak		9	-2745.34	5508.68	0	14.3906	0.000750104	5.84551e-05
6		chaz2		areaYear		9	-2745.97	5509.94	1.25518	15.6458	0.000400463	3.12078e-05
7		chaz3		areaPeak_d		9	-2745.79	5509.58	0.897231	15.2878	0.00047895	3.73243e-05
8		chaz4		areaYear_d		9	-2745.49	5508.98	0.301435	14.692	0.000645157	5.02767e-05
9		chaz5		areaPeakV		9	-2746.66	5511.31	2.63064	17.0212	0.000201319	1.56887e-05
10		chaz6		areaYearV		9	-2746.25	5510.51	1.82754	16.2181	0.000300799	2.34411e-05
11	V only	cvul1			surface	10	-2744.45	5508.89	2.09639	14.6017	0.000674956	5.25989e-05
12		cvul2			surfaceYN	9	-2744.48	5506.95	0.154883	12.6602	0.00178184	0.000138858
13		cvul3			privateSan	9	-2744.4	5506.8	0	12.5053	0.00192531	0.000150038
14		cvul4			sanitation	10	-2744.37	5508.73	1.93778	14.4431	0.000730662	5.69401e-05
15		cvul5			SES	12	-2744.6	5513.19	6.39779	18.9031	7.85665e-05	6.12264e-06
16	E-H	ceh1	F (raw)	areaPeak		13	-2734.21	5494.41	0	0.120249	0.941647	0.073382
17		ceh2	F (raw)	areaYear		13	-2734.65	5495.3	0.892163	1.01241	0.602778	0.0469742
18		ceh3	F (raw)	areaYear_d		13	-2734.43	5494.86	0.448788	0.569037	0.752377	0.0586323
19		ceh4	F (raw)	areaPeak_d		13	-2734.23	5494.46	0.0449387	0.165187	0.920725	0.0717516
20		ceh5	F (raw)	areaYearV		13	-2734.7	5495.45	1.04455	1.16479	0.558558	0.0435281
21	E-V	cev1	F (raw)		surfaceYN	13	-2734.61	5495.21	0.720472	0.921731	0.630738	0.049153
22		cev2	F (raw)		privateSan	13	-2734.25	5494.49	0	0.201259	0.904268	0.0704691
23		cev3	F (raw)		sanitation	14	-2734.12	5496.23	1.73952	1.94078	0.378936	0.0295303
24	H-V	chv1		areaPeak	surfaceYN	10	-2742.74	5505.47	0	11.1804	0.00373423	0.000291006
25		chv2		areaYear	surfaceYN	10	-2743.45	5506.89	1.42291	12.6033	0.00183324	0.000142864
26		chv3		areaYear_d	surfaceYN	10	-2743.75	5507.5	2.03313	13.2136	0.00135118	0.000105296
27		chv4		areaPeak_d	surfaceYN	10	-2743.97	5507.95	2.47682	13.6572	0.00108235	8.43467e-05
28		chv5		areaPeak	privateSan	10	-2743.34	5506.68	1.20462	12.385	0.00204466	0.000159339
29		chv6		areaYear	privateSan	10	-2743.83	5507.66	2.18849	13.3689	0.00125019	9.74267e-05
30		chv7		areaYear_d	privateSan	10	-2743.04	5506.08	0.607755	11.7882	0.00275568	0.000214748
31		chv8		areaPeak_d	privateSan	10	-2743.32	5506.65	1.17741	12.3578	0.00207266	0.000161521
32		chv9		areaPeak	sanitation	11	-2743.29	5508.58	3.11297	14.2934	0.000787459	6.13662e-05
33		chv10		areaYear	sanitation	11	-2743.79	5509.58	4.1058	15.2862	0.000479334	3.73542e-05
34		chv11		areaYear_d	sanitation	11	-2743	5508.01	2.53781	13.7182	0.00104984	8.18131e-05
35		chv12		areaPeak_d	sanitation	11	-2743.29	5508.58	3.10524	14.2857	0.000790506	6.16037e-05
36	E-H-V	cehv1	F (raw)	areaPeak	surfaceYN	14	-2733.49	5494.98	0.518991	0.68481	0.710061	0.0553346
37		cehv2	F (raw)	areaYear	surfaceYN	14	-2733.97	5495.95	1.49183	1.65764	0.436563	0.0340211
38		cehv3	F (raw)	areaYear_d	surfaceYN	14	-2733.9	5495.81	1.35389	1.51971	0.467734	0.0364502
39		cehv4	F (raw)	areaPeak_d	surfaceYN	14	-2734.08	5496.16	1.70484	1.87065	0.392458	0.030584
40		cehv5	F (raw)	areaPeak	privateSan	14	-2733.47	5494.95	0.493183	0.659001	0.719283	0.0560533
41		cehv6	F (raw)	areaYear	privateSan	14	-2733.85	5495.7	1.2455	1.41132	0.493783	0.0384802
42		cehv7	F (raw)	areaYear_d	privateSan	14	-2733.23	5494.46	0	0.165819	0.920435	0.0717289
43		cehv8	F (raw)	areaPeak_d	privateSan	14	-2733.43	5494.86	0.407535	0.573354	0.750754	0.0585058
44		cehv9	F (raw)	areaPeak	sanitation	15	-2733.32	5496.64	2.18479	2.35061	0.308725	0.0240587
45		cehv10	F (raw)	areaYear	sanitation	15	-2733.7	5497.41	2.95239	3.11821	0.210324	0.0163904
46		cehv11	F (raw)	areaYear_d	sanitation	15	-2733.09	5496.19	1.73136	1.89718	0.387286	0.030181
47		cehv12	F (raw)	areaPeak_d	sanitation	15	-2733.29	5496.59	2.13328	2.2991	0.316779	0.0246864
		Ʃwi	0.99788	0.772458	0.62753
All models control for individual age and sex, village location (lake vs river) and population size and include random intercepts of households nested in villages. F (raw) represents the categorical frequency of water point visits for each individual in the preceding week. F (sum) represents the numeric frequency of weekly water point visits. FD represents the total duration of activity-specific …
